# Supplementary material for: Construction of Petal-Like Ag NWs@NiCoP with Three-Dimensional Core-Shell Structure for Overall Water Splitting
Source: Nanomaterials (Basel). 2022 Apr 4;12(7):1205. doi: 10.3390/nano12071205 (PMC9000666; doi:10.3390/nano12071205)
Supplement: Supplementary file 1 [file nanomaterials-12-01205-s001.zip]

Archive with 1 entries (1 files):
- nanomaterials-1660789-supplementary.pdf
